# Supplementary material for: Deconvoluting Post-Transplant Immunity: Cell Subset-Specific Mapping Reveals Pathways for Activation and Expansion of Memory T, Monocytes and B Cells
Source: PLoS One. 2010 Oct 14;5(10):e13358. doi: 10.1371/journal.pone.0013358 (PMC2954794; doi:10.1371/journal.pone.0013358)
Supplement: Table S4 — Comparison analysis of functional pathways populated either early, late or at both stages Post-Tx in CD8 subset (0.02 MB XLS) [file pone.0013358.s006.xls]

## Sheet: Table S4
Supplemental Table 4 - Comparison analysis of functional pathways populated either early, late or at both stages Post-Tx in CD8 subset
CD8 Early Pathways - Unique	CD8 Late Pathways - Unique	CD8 pathways populated late and early - Shared
Virus Entry via Endocytic Pathways	Wnt/β-catenin Signaling	VEGF Signaling
Type II Diabetes Mellitus Signaling	Selenoamino Acid Metabolism	Tight Junction Signaling
Sphingosine-1-phosphate Signaling	Role of CHK Proteins in Cell Cycle Checkpoint Control	Thrombin Signaling
Renal Cell Carcinoma Signaling	N-Glycan Biosynthesis	T Cell Receptor Signaling
Relaxin Signaling	Melanoma Signaling	SAPK/JNK Signaling
Regulation of Actin-based Motility by Rho	IL-15 Production	Role of NFAT in Regulation of the Immune Response
Reelin Signaling in Neurons	Glycerophospholipid Metabolism	PTEN Signaling
RAR Activation	FXR/RXR Activation	PPARα/RXRα Activation
PXR/RXR Activation	FLT3 Signaling in Hematopoietic Progenitor Cells	PPAR Signaling
Protein Ubiquitination Pathway	Fatty Acid Biosynthesis	PDGF Signaling
Production of Nitric Oxide and Reactive Oxygen Species in Macrophages	Estrogen Receptor Signaling	Pancreatic Adenocarcinoma Signaling
PI3K/AKT Signaling	ERK/MAPK Signaling	p70S6K Signaling
Nucleotide Excision Repair Pathway	Ephrin Receptor Signaling	Non-Small Cell Lung Cancer Signaling
NF-κB Signaling	Endometrial Cancer Signaling	Myc Mediated Apoptosis Signaling
NF-κB Activation by Viruses	CNTF Signaling	mTOR Signaling
Neurotrophin/TRK Signaling	Chemokine Signaling	Molecular Mechanisms of Cancer
Neuregulin Signaling	Cell Cycle: G1/S Checkpoint Regulation	Leukocyte Extravasation Signaling
Melanocyte Development and Pigmentation Signaling	Calcium Signaling	Integrin Signaling
Macropinocytosis Signaling	ATM Signaling	Insulin Receptor Signaling
Lymphotoxin β Receptor Signaling	Androgen Signaling	ILK Signaling
JAK/Stat Signaling	Actin Cytoskeleton Signaling	IL-8 Signaling
IL-4 Signaling		IL-3 Signaling
IL-2 Signaling		IL-15 Signaling
IGF-1 Signaling		Huntington's Disease Signaling
iCOS-iCOSL Signaling in T Helper Cells		HGF Signaling
Hypoxia Signaling in the Cardiovascular System		Gα12/13 Signaling
HMGB1 Signaling		GNRH Signaling
HIF1α Signaling		Glucocorticoid Receptor Signaling
Hepatic Cholestasis		Glioma Signaling
G-Protein Coupled Receptor Signaling		Germ Cell-Sertoli Cell Junction Signaling
GM-CSF Signaling		fMLP Signaling in Neutrophils
G Protein Signaling Mediated by Tubby		Fcγ Receptor-mediated Phagocytosis in Macrophages and Monocytes
G Beta Gamma Signaling		FAK Signaling
Erythropoietin Signaling		ERK5 Signaling
EGF Signaling		Endothelin-1 Signaling
Death Receptor Signaling		CNTF Signaling
CXCR4 Signaling		Colorectal Cancer Metastasis Signaling
CTLA4 Signaling in Cytotoxic T Lymphocytes		Clathrin-mediated Endocytosis Signaling
Coagulation System		Chronic Myeloid Leukemia Signaling
Ceramide Signaling		Cholecystokinin/Gastrin-mediated Signaling
Cellular Effects of Sildenafil		Cdc42 Signaling
CDK5 Signaling		CD28 Signaling in T Helper Cells
CD27 Signaling in Lymphocytes		Caveolar-mediated Endocytosis Signaling
Cardiac β-adrenergic Signaling		B Cell Activating Factor Signaling
Cardiac Hypertrophy Signaling		Axonal Guidance Signaling
B Cell Receptor Signaling		Apoptosis Signaling
April Mediated Signaling		Acute Myeloid Leukemia Signaling
Angiopoietin Signaling		14-3-3-mediated Signaling
AMPK Signaling
Acute Phase Response Signaling
