# Supplementary material for: Deconvoluting Post-Transplant Immunity: Cell Subset-Specific Mapping Reveals Pathways for Activation and Expansion of Memory T, Monocytes and B Cells
Source: PLoS One. 2010 Oct 14;5(10):e13358. doi: 10.1371/journal.pone.0013358 (PMC2954794; doi:10.1371/journal.pone.0013358)
Supplement: Table S5 — Cytometry Antigen Gene Expression (0.14 MB XLS) [file pone.0013358.s007.xls]

## Sheet: PPD gene expression avg
Supplemental table 5: Cell surface marker gene expression
Probe Set ID	Gene Symbol	Cytometry Antigen	Gene Title	Cell type Marker	Control averaged expression	Whole Blood Pre-Tx averaged expression	Whole Blood Week1 averaged expression	Whole Blood Week2 averaged expression	Whole Blood Week4 averaged expression	Whole Blood Week8 averaged expression	Whole Blood Week12 averaged expression	Whole Blood Week 1/Pre-Tx	Whole Blood Week 2/Pre-Tx	Whole Blood Week 4/Pre-Tx	Whole Blood Week 8/Pre-Tx	Whole Blood Week 12/Pre-Tx	CD4 Pre-Tx averaged expression	CD4 Week2 averaged expression	CD4 Week12 averaged expression	CD4 Week2/Pre-Tx	CD4 Week12/Pre-Tx	CD8 Pre-Tx averaged expression	CD8 Week2 averaged expression	CD8 Week12 averaged expression	CD8 Week2/Pre-Tx	CD8 Week12/Pre-Tx	CD14 Control averaged expression	CD14 Week2 averaged expression	CD14 Week12 averaged expression	CD14 Week2/Control	CD14 Week12/Control	CD19 Control averaged expression	CD19 Week2 averaged expression	CD19 Week12 averaged expression	CD19 Week2/Control	CD19 Week12/Control
35150_at	CD40	CD40	CD40 molecule, TNF receptor superfamily member 5	B Cell	6.74295	6.6521	6.90321	6.83584	6.77846	6.83528	6.94165	1.03775	1.02762	1.019	1.02754	1.04353	6.70832	7.03213	7.1687	1.04827	1.06863	6.21573	6.39972	6.34939	1.0296	1.0215	7.36844	7.06115	7.17061	0.958296	0.973151	8.74125	8.5806	8.48541	0.981621	0.970731
34210_at	CD52	CD52	CD52 molecule	Neutrophils	10.1617	10.6537	9.47654	9.00125	9.69727	9.54848	9.67006	0.889508	0.844895	0.910226	0.89626	0.907672	10.9291	10.0947	10.0971	0.923652	0.923871	9.94259	10.8253	11.2884	1.08878	1.13535	10.9141	9.6881	9.73616	0.887671	0.892075	11.6985	11.5157	11.6882	0.984373	0.999126
244097_at	CR2	CD21	complement component (3d/Epstein Barr virus) receptor 2	B cells	1.79897	1.71781	1.95572	1.99749	1.90443	1.83696	1.88658	1.1385	1.16282	1.10864	1.06936	1.09825	1.743	1.86727	1.72837	1.0713	0.991608	1.77563	1.80587	1.83116	1.01703	1.03127	1.90123	2.08153	1.90679	1.09483	1.00293	1.88471	1.87965	1.97505	0.997319	1.04794
240686_x_at	TFRC	CD71	Transferrin receptor (p90, CD71)	WBC	4.98702	5.30418	5.38911	5.27488	5.4013	5.00746	5.46433	1.01601	0.994477	1.01831	0.94406	1.03019	5.39997	4.81443	4.83638	0.891567	0.895632	5.5078	4.77939	4.45205	0.867749	0.808317	4.77081	4.88336	4.75967	1.02359	0.997664	4.87166	4.84176	4.87632	0.993864	1.00096
237522_at	FAS	CD95	Fas (TNF receptor superfamily, member 6)	T cells	2.39888	2.3825	2.55954	2.57314	2.54607	2.39192	2.49253	1.07431	1.08002	1.06866	1.00396	1.04619	2.37106	2.48078	2.3245	1.04627	0.980364	2.38273	2.47258	2.21007	1.03771	0.927537	2.40138	2.38431	2.38235	0.992892	0.992078	2.20618	2.30677	2.42998	1.04559	1.10144
237215_s_at	TFRC	CD71	transferrin receptor (p90, CD71)	WBC	2.58753	2.744	2.82612	3.05184	2.75377	2.83192	2.8334	1.02993	1.11219	1.00356	1.03204	1.03258	2.63954	2.74199	2.40064	1.03881	0.90949	2.66459	2.75619	2.48268	1.03437	0.931731	2.63956	2.56253	2.55017	0.970818	0.966136	2.70884	2.78682	2.64682	1.02879	0.977104
237214_at	TFRC	CD71	transferrin receptor (p90, CD71)	WBC	2.06095	2.04563	2.07882	2.13058	2.08093	2.15146	2.25626	1.01623	1.04153	1.01726	1.05174	1.10297	1.96863	2.18922	1.92434	1.11205	0.977507	1.85363	1.96699	2.04899	1.06115	1.10539	2.09573	2.06396	1.96507	0.984838	0.937652	2.04204	2.12284	2.1331	1.03957	1.04459
236203_at	HLA-DQA1	HLA-DQ	major histocompatibility complex, class II, DQ alpha 1	Monocyte, B cell	2.33838	2.48361	2.39376	2.45267	2.56904	2.57241	2.40976	0.963822	0.987544	1.0344	1.03576	0.970268	4.48302	4.4662	5.78796	0.996246	1.29108	2.14034	2.33747	2.31739	1.0921	1.08272	3.51176	3.70949	4.19817	1.05631	1.19546	5.63612	4.52784	5.0341	0.803361	0.893185
234418_x_at	CD44	CD44	CD44 molecule (Indian blood group)	T cells	1.86146	1.86423	1.81131	1.77628	1.75377	1.78542	1.79074	0.971612	0.952824	0.94075	0.957724	0.96058	1.98451	2.08027	1.82386	1.04825	0.919049	1.77237	1.96945	1.95979	1.1112	1.10575	1.89416	1.86669	1.93153	0.985495	1.01973	1.85399	1.91584	1.84294	1.03336	0.994041
234411_x_at	CD44	CD44	CD44 molecule (Indian blood group)	T cells	3.9558	3.94097	4.12801	3.72678	3.8969	3.77697	3.9584	1.04746	0.94565	0.988816	0.958385	1.00442	4.13869	3.51153	3.67717	0.848463	0.888485	4.06274	3.68311	3.3598	0.906559	0.826978	3.45618	3.62379	3.69718	1.0485	1.06973	3.22449	3.38305	3.25539	1.04917	1.00958
234402_at	TRD@	TCR-gd	T cell receptor delta locus	T cells	2.73138	2.96123	2.65372	2.61485	2.60126	2.56556	2.59483	0.896156	0.88303	0.87844	0.866385	0.87627	3.38678	2.60982	2.57391	0.770589	0.759988	4.49936	3.44026	4.29798	0.764611	0.955242	2.44009	2.48853	2.44983	1.01985	1.00399	2.32335	2.27819	2.38007	0.980562	1.02441
234013_at	TRD@	TCR-gd	T cell receptor delta locus	T cells	3.40147	2.99552	2.30167	2.60723	2.65022	2.6093	2.65078	0.768369	0.870376	0.884727	0.871069	0.884915	4.44348	3.32648	3.55582	0.748621	0.800234	3.98681	5.08151	5.44737	1.27458	1.36635	2.35409	2.44164	2.2952	1.03719	0.974983	2.24653	2.23142	2.3911	0.993275	1.06436
232068_s_at	TLR4	CD284	toll-like receptor 4	Monocyte	2.06626	2.47266	3.33812	3.37607	2.8699	2.87121	3.07058	1.35001	1.36536	1.16065	1.16118	1.24181	4.7135	4.82854	4.92586	1.0244	1.04505	1.46727	1.68103	1.60794	1.14569	1.09587	5.02953	4.12668	5.56	0.820489	1.10547	1.54161	1.73631	1.80295	1.12629	1.16952
231532_at	NCAM1	CD56	Neural cell adhesion molecule 1	NK	3.11453	3.09616	2.97218	2.92218	3.07272	3.1367	2.98492	0.959955	0.943806	0.99243	1.01309	0.964072	2.72987	2.67615	2.69376	0.980325	0.986773	3.84565	4.16855	4.49194	1.08397	1.16806	2.82699	2.98925	2.76527	1.0574	0.978166	2.90714	2.73424	2.80756	0.940526	0.965749
230489_at	CD5	CD5	CD5 molecule	T cells	7.341	6.85818	4.59386	5.02861	5.4726	5.47141	5.56869	0.669837	0.733229	0.797968	0.797793	0.811978	6.95137	5.25782	5.67168	0.756372	0.815909	6.68942	8.1523	7.93183	1.21868	1.18573	3.47776	3.72636	3.75139	1.07148	1.07868	4.53598	4.50857	4.85997	0.993958	1.07143
230037_at	CD8B	CD8	CD8b molecule	T cells	2.86617	3.01439	2.90885	2.84389	2.90744	2.83174	2.95296	0.964987	0.943437	0.964521	0.939407	0.97962	2.63693	2.3417	2.46453	0.888041	0.934619	3.41528	3.24951	3.45994	0.95146	1.01308	2.47782	2.41331	2.50159	0.973967	1.00959	2.46204	2.56715	2.55841	1.04269	1.03914
229799_s_at	NCAM1	CD56	neural cell adhesion molecule 1	NK	2.83175	2.94726	3.00028	2.96851	2.83765	2.79749	2.96278	1.01799	1.00721	0.962811	0.949185	1.00527	2.64445	2.97348	2.72464	1.12442	1.03032	2.92383	3.05843	2.86857	1.04604	0.981101	2.67366	2.64884	2.89859	0.990719	1.08413	2.83428	2.61991	2.72931	0.924364	0.962963
229221_at	CD44	CD44	CD44 molecule (Indian blood group)	T cells	5.03044	5.98664	5.26727	4.8231	5.33227	5.09681	5.18033	0.879837	0.805645	0.890695	0.851364	0.865316	8.07853	7.33341	6.9878	0.907766	0.864984	5.81655	6.59543	5.71441	1.13391	0.982439	7.0786	7.53226	7.20789	1.06409	1.01826	4.51519	5.21462	4.51837	1.15491	1.0007
228599_at	MS4A1	CD20	membrane-spanning 4-domains, subfamily A, member 1	B cells	3.43525	3.06444	3.58683	3.29006	3.76959	3.40086	3.64215	1.17047	1.07362	1.23011	1.10978	1.18852	2.2761	2.60045	2.34054	1.1425	1.02831	3.12394	2.82773	2.88257	0.905181	0.922736	2.17233	2.42882	2.28371	1.11807	1.05127	9.50985	9.70706	9.38843	1.02074	0.987232
228592_at	MS4A1	CD20	membrane-spanning 4-domains, subfamily A, member 1	B cells	7.08302	6.49879	6.59831	6.00501	6.90209	7.00666	7.18131	1.01531	0.924019	1.06206	1.07815	1.10502	3.59625	4.17445	3.6449	1.16078	1.01353	6.70125	5.67906	6.41756	0.847462	0.957667	4.77886	3.17442	2.84368	0.664264	0.595054	11.9569	12.0234	11.9926	1.00557	1.00299
227394_at	NCAM1	CD56	neural cell adhesion molecule 1	NK	5.23837	5.7682	4.32483	4.67655	5.47116	5.61238	5.53665	0.749772	0.810747	0.948503	0.972986	0.959858	4.23175	4.34302	4.09642	1.02629	0.96802	6.86527	7.49702	8.01522	1.09202	1.1675	4.03083	4.38368	4.20041	1.08754	1.04207	3.91815	3.91538	4.4665	0.999292	1.13995
226218_at	IL7R	CD127	interleukin 7 receptor	T cells	8.77191	8.8643	3.70464	5.56874	7.01355	7.1603	6.83133	0.417928	0.628221	0.791213	0.807768	0.770657	9.58449	6.7312	7.7751	0.702302	0.811217	10.9922	9.65996	10.4222	0.878799	0.948142	2.47564	2.57376	2.97734	1.03963	1.20266	2.92804	2.89615	5.31093	0.989111	1.81382
224341_x_at	TLR4	CD284	toll-like receptor 4	Monocyte	3.08921	3.70816	4.49395	4.59395	4.13162	4.10029	4.46112	1.21191	1.23887	1.1142	1.10575	1.20305	5.57141	5.84732	6.23331	1.04952	1.1188	1.57735	1.96613	1.83357	1.24648	1.16244	6.24009	5.2761	6.53614	0.845517	1.04744	1.94437	1.9292	2.07087	0.992197	1.06506
222292_at	CD40	CD40	CD40 molecule, TNF receptor superfamily member 5	B Cell	4.763	4.12755	4.44811	4.24213	4.402	4.47644	4.55417	1.07766	1.02776	1.06649	1.08453	1.10336	3.45659	3.78969	3.548	1.09637	1.02644	3.06481	3.035	3.18395	0.990271	1.03887	3.407	3.63161	3.44584	1.06593	1.0114	6.73418	7.10353	6.53076	1.05485	0.969793
221060_s_at	TLR4	CD284	toll-like receptor 4	Monocyte	4.67125	4.685	5.36655	5.66468	5.27316	5.01715	5.55285	1.14548	1.20911	1.12554	1.0709	1.18524	6.46262	7.45139	7.68406	1.153	1.189	3.2608	3.45277	3.50418	1.05887	1.07464	7.85629	7.07537	8.10111	0.900598	1.03116	3.74345	3.6239	3.68456	0.968065	0.98427
219521_at	B3GAT1	CD57	beta-1,3-glucuronyltransferase 1 (glucuronosyltransferase P)	NK	3.75224	4.01947	3.2862	3.48017	3.59689	3.6172	3.59161	0.81757	0.865829	0.894866	0.899919	0.893552	2.89726	3.16038	3.19779	1.09082	1.10373	4.4207	3.87554	3.93538	0.876682	0.890217	3.15581	3.14427	2.92914	0.996341	0.928174	3.11311	3.04823	3.05908	0.97916	0.982645
217523_at	CD44	CD44	CD44 molecule (Indian blood group)	T cells	5.53951	5.69628	5.54512	5.35579	5.75241	5.43417	5.68152	0.973464	0.940227	1.00985	0.953987	0.997409	7.41393	5.90949	5.6435	0.79708	0.761202	6.26899	5.46628	4.88495	0.871956	0.779224	6.19325	5.40355	5.79516	0.87249	0.935722	5.03744	5.28788	4.83394	1.04972	0.959603
217418_x_at	MS4A1	CD20	membrane-spanning 4-domains, subfamily A, member 1	B cells	6.30952	4.47421	5.00372	4.7461	4.96926	4.80073	5.14849	1.11835	1.06077	1.11064	1.07298	1.1507	3.4085	4.0455	3.3048	1.18689	0.969577	4.38859	5.10347	5.49337	1.16289	1.25174	4.75579	3.75523	3.52404	0.789612	0.741	11.865	11.6794	11.2665	0.984353	0.949554
217359_s_at	NCAM1	CD56	neural cell adhesion molecule 1	NK	2.39463	2.32603	2.57871	2.45986	2.39342	2.40048	2.50945	1.10863	1.05754	1.02897	1.03201	1.07885	2.24943	2.37013	2.41208	1.05366	1.0723	2.53795	2.46155	2.62284	0.969896	1.03345	2.28057	2.42111	2.49213	1.06163	1.09277	2.42507	2.35474	2.46117	0.970998	1.01489
217119_s_at	CXCR3	CD183	chemokine (C-X-C motif) receptor 3	T cells	4.90573	4.886	4.60409	4.71904	4.59826	4.45919	4.86501	0.942304	0.96583	0.94111	0.912648	0.995704	4.48632	4.33408	4.46646	0.966066	0.995573	4.75729	6.04796	6.39113	1.2713	1.34344	4.08135	4.03212	4.11722	0.987938	1.00879	4.55885	4.3671	4.0526	0.957938	0.888953
216966_at	ITGA2B	CD41a	integrin, alpha 2b (platelet glycoprotein IIb of IIb/IIIa complex, antigen CD41)	Platelets	1.71926	1.69148	1.69576	1.74674	1.73427	1.7724	1.81081	1.00253	1.03267	1.0253	1.04784	1.07055	1.63139	1.64034	1.52073	1.00549	0.932165	1.67655	1.56318	1.5185	0.932377	0.905731	1.59659	1.63748	1.58308	1.02561	0.991536	1.57808	1.62901	1.67934	1.03228	1.06416
216956_s_at	ITGA2B	CD41a	integrin, alpha 2b (platelet glycoprotein IIb of IIb/IIIa complex, antigen CD41)	Platelets	4.84797	4.96234	6.50537	6.20934	6.1425	4.95867	5.40785	1.31095	1.25129	1.23782	0.99926	1.08978	3.41988	4.09694	4.09219	1.19798	1.19659	3.46102	3.68948	3.78022	1.06601	1.09223	3.8485	4.01282	3.87119	1.0427	1.00589	3.6974	3.82649	3.83549	1.03491	1.03735
216951_at	FCGR1A	CD64	Fc fragment of IgG, high affinity Ia, receptor (CD64)	Neutrophils	3.10103	2.68667	3.46556	2.97103	2.88666	3.29941	3.33181	1.28991	1.10584	1.07444	1.22807	1.24012	2.7128	3.75962	3.84444	1.38588	1.41715	2.00291	1.99873	2.05216	0.997915	1.02459	3.31987	3.43558	4.54579	1.03485	1.36927	2.25182	2.15521	2.31706	0.957097	1.02897
216950_s_at	FCGR1A	CD64	Fc fragment of IgG, high affinity Ia, receptor (CD64) /// Fc fragment of IgG, high affinity Ic, receptor (CD64)	Neutrophils	7.51347	7.70708	9.33397	8.75917	8.38731	8.67756	9.08043	1.21109	1.13651	1.08826	1.12592	1.17819	8.22015	9.22187	9.46814	1.12186	1.15182	3.3737	3.32533	3.13859	0.985661	0.93031	8.81141	9.04836	9.89748	1.02689	1.12326	3.91585	3.69173	4.30967	0.942764	1.10057
216424_at	CD4	CD4	CD4 molecule	T cells	2.48455	2.64794	2.56784	2.61299	2.54166	2.57621	2.59644	0.96975	0.986802	0.959863	0.972913	0.980551	2.64195	2.55274	2.45769	0.966237	0.930257	2.7087	2.50005	2.47001	0.922971	0.911882	2.46444	2.56473	2.52201	1.04069	1.02336	2.40252	2.54972	2.43297	1.06127	1.01268
216252_x_at	FAS	CD95	Fas (TNF receptor superfamily, member 6)	T cells	2.9488	3.24482	3.9488	4.76628	3.9718	3.43498	4.37994	1.21696	1.46889	1.22404	1.05861	1.34983	5.45439	6.73604	6.39908	1.23498	1.1732	4.79298	6.26712	6.14485	1.30756	1.28205	6.66796	6.48261	6.5361	0.972203	0.980225	3.84786	4.45337	3.4862	1.15736	0.906011
216191_s_at	TRA@ /// TRD@	TCR-ad	T cell receptor alpha locus /// T cell receptor delta locus	T cells	5.63509	5.95074	2.9258	4.26431	4.94559	4.97471	5.28349	0.491671	0.716601	0.831089	0.835982	0.887872	2.99922	2.38701	2.89031	0.795876	0.963686	8.52213	7.74862	8.79344	0.909236	1.03184	2.05006	2.12496	2.12402	1.03654	1.03608	2.15926	2.02066	2.87369	0.935812	1.33087
216056_at	CD44	CD44	CD44 molecule (Indian blood group)	T cells	2.90912	2.80226	2.82737	2.82071	2.91382	2.7733	2.81108	1.00896	1.00658	1.03981	0.989665	1.00315	3.72998	3.26673	3.32772	0.875804	0.892155	2.88268	3.24795	2.95849	1.12671	1.0263	3.78906	3.47218	3.35989	0.916368	0.886732	3.0853	3.10963	2.88464	1.00789	0.934964
215925_s_at	CD72	CD72	CD72 molecule	B Cell	5.31669	4.67165	5.01476	4.39713	4.95388	4.88431	4.7096	1.07344	0.941237	1.06041	1.04552	1.00812	3.35269	3.97108	4.23835	1.18445	1.26416	4.27279	4.54866	5.07721	1.06456	1.18827	3.38617	3.48388	3.5732	1.02885	1.05523	9.33713	8.60624	9.27627	0.921723	0.993482
215719_x_at	FAS	CD95	Fas (TNF receptor superfamily, member 6)	T cells	2.38641	2.90314	3.68104	4.36061	3.76819	3.19281	4.15002	1.26795	1.50203	1.29797	1.09978	1.42949	5.43716	6.66137	6.27408	1.22516	1.15393	5.05717	6.20982	6.19122	1.22792	1.22424	6.55009	6.34248	6.41428	0.968305	0.979265	3.3982	4.21255	3.26809	1.23964	0.961711
215524_x_at	TRA@ /// TRAC /// TRAJ17 /// TRAV20	TCR-a	T cell receptor alpha locus /// T cell receptor alpha constant /// T cell receptor alpha joining 17 /// T cell receptor alpha variable 20	T cells	2.96073	3.12756	2.06833	2.52432	2.54268	2.50182	2.66768	0.661323	0.807122	0.812992	0.799929	0.85296	4.06509	3.1384	3.44007	0.772037	0.846247	3.979	4.47833	5.34796	1.12549	1.34405	2.18877	2.30665	2.22544	1.05385	1.01675	2.22432	1.98876	2.62087	0.894095	1.17828
215485_s_at	ICAM1	CD54	intercellular adhesion molecule 1	Monocyte, T, B cells	4.44733	4.63767	4.76739	4.9001	4.72217	4.52211	5.00638	1.02797	1.05659	1.01822	0.975082	1.0795	4.67871	5.87646	5.66793	1.256	1.21143	4.41572	5.238	4.58873	1.18622	1.03918	6.02921	6.75802	5.90517	1.12088	0.979427	4.4426	4.60068	4.32611	1.03558	0.973779
215346_at	CD40	CD40	CD40 molecule, TNF receptor superfamily member 5	B Cell	5.22682	5.40511	5.63898	5.28479	5.48628	5.4126	5.38842	1.04327	0.977739	1.01502	1.00139	0.996913	5.82394	5.45488	5.94457	0.936631	1.02071	4.47819	4.20526	4.31527	0.939054	0.963619	5.76124	5.67738	5.97241	0.985444	1.03665	7.7817	8.09168	7.83295	1.03983	1.00659
215332_s_at	CD8B	CD8	CD8b molecule	T cells	6.23855	5.59702	3.32224	3.75994	4.37175	4.58455	4.63743	0.593574	0.671775	0.781085	0.819105	0.828554	3.0041	3.08484	3.18834	1.02688	1.06133	7.82998	7.6546	8.75571	0.977602	1.11823	2.90512	3.09744	3.1985	1.0662	1.10098	2.83817	3.04177	4.48068	1.07174	1.57872
214952_at	NCAM1	CD56	neural cell adhesion molecule 1	NK	2.88914	2.73756	2.81677	3.049	2.91998	2.83965	2.82932	1.02894	1.11376	1.06664	1.03729	1.03352	2.50532	2.77951	2.69922	1.10944	1.0774	2.75048	2.65442	2.60712	0.965075	0.947878	2.67385	2.82585	2.68644	1.05685	1.00471	2.51902	2.58856	2.68702	1.02761	1.06669
214551_s_at	CD7	CD7	CD7 molecule	T cells	5.38217	5.20688	3.27476	4.49973	4.35845	4.45814	4.44728	0.62893	0.86419	0.837056	0.856201	0.854117	3.33405	3.06655	3.62819	0.919765	1.08822	4.11064	7.27145	8.00618	1.76893	1.94767	2.32653	2.76851	2.6551	1.18998	1.14123	2.21267	2.17784	2.71564	0.984257	1.22731
214470_at	KLRB1	CD161	killer cell lectin-like receptor subfamily B, member 1	NK	7.41782	7.48837	4.19654	5.70336	6.9021	6.84372	6.78341	0.560408	0.761628	0.921709	0.913913	0.905859	9.02564	7.50154	8.61505	0.831137	0.954509	10.8861	11.3518	11.3529	1.04278	1.04288	3.71252	3.61699	3.90024	0.97427	1.05056	3.47614	3.79014	5.65214	1.09033	1.62598
214228_x_at	TNFRSF4	CD134	tumor necrosis factor receptor superfamily, member 4	T cells	4.98979	5.30312	4.36548	4.56001	4.68363	4.74898	4.87982	0.823192	0.859872	0.883183	0.895506	0.920178	5.16495	4.63957	5.25964	0.89828	1.01833	4.25093	4.9649	5.10447	1.16796	1.20079	3.81969	3.95305	3.81326	1.03491	0.998316	3.56633	3.93628	3.84649	1.10373	1.07856
214049_x_at	CD7	CD7	CD7 molecule	T cells	7.14423	7.31835	5.21184	5.88202	6.44788	6.65725	6.35641	0.712161	0.803735	0.881055	0.909665	0.868557	5.43873	4.95651	5.18423	0.911336	0.953206	6.58022	8.40012	8.91793	1.27657	1.35526	4.13119	4.84848	4.44063	1.17363	1.0749	4.01642	3.91805	4.60648	0.975508	1.14691
213958_at	CD6	CD6	CD6 molecule	T cells	9.6997	9.71229	6.76363	7.47382	8.16552	8.37782	8.19575	0.696399	0.769521	0.840741	0.8626	0.843853	8.92305	7.39105	7.91877	0.828309	0.887452	9.73405	10.3342	10.1041	1.06166	1.03801	6.08621	6.13402	6.10775	1.00786	1.00354	6.9931	6.92405	7.38902	0.990125	1.05662
213831_at	HLA-DQA1	HLA-DQ	major histocompatibility complex, class II, DQ alpha 1	Monocyte, B cell	6.99053	6.11306	5.66841	6.55036	5.85247	6.71041	5.97117	0.927262	1.07154	0.957371	1.09772	0.976789	6.65811	7.5683	8.98342	1.1367	1.34924	4.69851	4.64795	4.69763	0.98924	0.999813	6.85341	6.89442	7.05702	1.00599	1.02971	7.3361	6.41072	6.37368	0.87386	0.868811
213539_at	CD3D	CD3	CD3d molecule, delta (CD3-TCR complex)	T cells	10.1038	9.95387	5.98014	7.36493	8.4427	8.44095	8.39593	0.600785	0.739906	0.848183	0.848006	0.843484	10.058	7.5533	8.59315	0.750978	0.854364	11.8962	11.142	11.7802	0.936596	0.990245	4.63392	4.87868	4.59701	1.05282	0.992035	4.414	5.01725	7.49576	1.13667	1.69818
213537_at	HLA-DPA1	HLA-DP	major histocompatibility complex, class II, DP alpha 1	Monocyte, B cell	5.40335	5.99504	5.09863	5.41557	5.70788	5.80836	6.4603	0.850475	0.903343	0.9521	0.968862	1.07761	8.52767	9.21142	9.45945	1.08018	1.10926	5.89861	7.07326	6.45627	1.19914	1.09454	8.60408	8.74544	9.23943	1.01643	1.07384	9.3739	9.72781	9.71468	1.03776	1.03635
213416_at	ITGA4	CD49d	integrin, alpha 4 (antigen CD49D, alpha 4 subunit of VLA-4 receptor)	T cells	4.60136	6.09942	5.07305	5.68559	6.34342	5.88111	6.37339	0.831726	0.932151	1.04	0.964208	1.04492	8.8748	9.18968	9.40268	1.03548	1.05948	9.30055	8.87235	9.24216	0.95396	0.993723	9.01333	8.32381	9.3099	0.9235	1.0329	9.01208	8.85293	8.92468	0.982341	0.990302
212999_x_at	HLA-DQB1	HLA-DQ	major histocompatibility complex, class II, DQ beta 1	Monocyte, B cell	5.33012	4.98027	4.90093	4.95048	4.95989	5.53308	4.88972	0.984069	0.994019	0.995909	1.111	0.981819	6.34308	6.75222	7.4564	1.0645	1.17552	4.71763	4.2709	4.44477	0.905305	0.942162	6.70845	5.99904	6.71197	0.894251	1.00053	6.89279	6.13167	6.92539	0.889577	1.00473
212998_x_at	HLA-DQB1	HLA-DQ	major histocompatibility complex, class II, DQ beta 1 /// similar to major histocompatibility complex, class II, DQ beta 1	Monocyte, B cell	8.00209	8.33346	7.83631	7.9525	8.12193	8.18013	8.36246	0.940342	0.954285	0.974617	0.981601	1.00348	9.45857	9.6805	9.95707	1.02346	1.0527	6.0728	6.65811	6.82028	1.09638	1.12309	10.1756	9.3234	9.63559	0.916254	0.946935	10.9896	10.6126	10.9201	0.96569	0.993675
212843_at	NCAM1	CD56	neural cell adhesion molecule 1	NK	5.69816	6.21672	3.89498	4.55059	5.7414	5.837	5.54488	0.626532	0.731992	0.92354	0.938919	0.89193	3.01272	3.34625	3.00019	1.11071	0.995841	6.52065	6.77155	7.47858	1.03848	1.14691	3.13191	3.45627	3.04859	1.10357	0.973398	2.7964	2.8563	3.39726	1.02142	1.21487
212671_s_at	HLA-DQA1	HLA-DQ	major histocompatibility complex, class II, DQ alpha 1 /// major histocompatibility complex, class II, DQ alpha 2 /// similar to MHC class II antigen /// similar to MHC HLA-DQ alpha	Monocyte, B cell	9.37694	9.63705	8.716	9.09828	9.48651	9.53109	9.73948	0.904426	0.944094	0.984379	0.989005	1.01063	10.0712	10.5215	10.9783	1.04471	1.09007	7.4812	6.96896	8.19522	0.93153	1.09544	11.241	10.1784	10.7195	0.905475	0.953609	12.1001	11.7818	11.6305	0.973696	0.961187
212588_at	PTPRC	CD45	protein tyrosine phosphatase, receptor type, C	T cells	7.70253	8.63776	8.71908	9.11805	8.87956	8.90624	9.28917	1.00941	1.0556	1.02799	1.03108	1.07541	10.1897	10.4729	10.2412	1.02779	1.00506	10.6051	10.3149	10.6867	0.972633	1.00769	10.4679	10.2793	10.3425	0.981978	0.988017	10.2686	10.3177	10.3983	1.00479	1.01263
212587_s_at	PTPRC	CD45	protein tyrosine phosphatase, receptor type, C	T cells	10.7758	10.6114	10.7288	10.7943	10.5727	10.5232	10.7236	1.01107	1.01724	0.996358	0.991695	1.01058	11.0043	9.30399	9.26313	0.84549	0.841778	9.29344	9.50832	9.5055	1.02312	1.02282	10.131	9.32398	9.59228	0.920343	0.946826	10.1442	9.22563	9.63726	0.90945	0.950028
212063_at	CD44	CD44	CD44 molecule (Indian blood group)	T cells	8.72874	9.07972	8.67507	8.76721	8.89226	8.98848	9.23006	0.955433	0.965581	0.979354	0.989951	1.01656	10.4696	10.5864	10.5838	1.01115	1.0109	10.2244	9.90508	10.4351	0.968768	1.0206	10.6359	10.4807	10.599	0.985407	0.99653	9.30575	9.63349	9.64087	1.03522	1.03601
212014_x_at	CD44	CD44	CD44 molecule (Indian blood group)	T cells	7.41465	7.46033	7.37478	7.13322	7.2176	6.99724	7.47978	0.988533	0.956154	0.967464	0.937927	1.00261	8.9341	9.27043	8.93709	1.03764	1.00033	7.94699	8.20698	7.86285	1.03272	0.989413	9.10531	9.15783	8.9841	1.00577	0.986688	7.14721	7.43261	6.88637	1.03993	0.963505
211991_s_at	HLA-DPA1	HLA-DP	major histocompatibility complex, class II, DP alpha 1	Monocyte, B cell	10.2183	10.1203	9.50119	9.74762	9.67696	9.76202	10.4377	0.938829	0.963179	0.956198	0.964603	1.03137	11.0003	11.3248	11.6779	1.0295	1.0616	8.7418	8.66443	8.95057	0.99115	1.02388	11.4408	10.8877	11.402	0.951654	0.996601	11.8268	11.4618	11.6669	0.969143	0.986484
211990_at	HLA-DPA1	HLA-DP	major histocompatibility complex, class II, DP alpha 1	Monocyte, B cell	11.3431	11.2997	10.9366	10.8755	11.0245	11.1275	11.5142	0.96786	0.962453	0.975642	0.984759	1.01898	12.0814	11.7878	11.8507	0.975697	0.980898	10.1435	10.504	10.4181	1.03554	1.02707	11.9462	11.6436	11.7921	0.974666	0.987102	12.167	11.9071	12.4575	0.978635	1.02387
211900_x_at	CD6	CD6	CD6 molecule	T cells	3.90967	3.67899	3.15962	3.38725	3.376	3.33817	3.23864	0.858828	0.920702	0.917642	0.907361	0.880306	3.95066	3.68524	3.91738	0.932816	0.991576	3.42174	5.75606	5.25326	1.6822	1.53526	3.1233	3.1183	2.88801	0.9984	0.924667	3.05425	3.29441	3.57043	1.07863	1.169
211893_x_at	CD6	CD6	CD6 molecule	T cells	3.85193	3.76228	3.24352	3.35713	3.33439	3.18453	3.26824	0.862115	0.892312	0.886269	0.846435	0.868685	3.85812	3.48078	3.95946	0.902196	1.02627	3.3209	5.86067	5.49939	1.76478	1.65599	3.00814	3.08369	2.98393	1.02511	0.991953	3.05599	3.18707	3.59054	1.0429	1.17492
211889_x_at	CEACAM1	CD66	carcinoembryonic antigen-related cell adhesion molecule 1 (biliary glycoprotein)	Eosinophils	4.16083	3.52118	4.53603	4.73753	4.23011	4.34566	4.89007	1.28822	1.34544	1.20133	1.23415	1.38876	3.14351	3.5397	3.59807	1.12603	1.1446	2.6923	3.2603	3.38088	1.21097	1.25576	3.57453	3.62376	3.60529	1.01377	1.0086	3.24207	3.3922	3.17312	1.04631	0.978735
211883_x_at	CEACAM1	CD66	carcinoembryonic antigen-related cell adhesion molecule 1 (biliary glycoprotein)	Eosinophils	5.09993	4.6929	5.81796	5.99888	5.44583	5.26622	5.86023	1.23974	1.27829	1.16044	1.12217	1.24875	4.44845	4.68394	4.5989	1.05294	1.03382	3.77264	4.01062	4.09276	1.06308	1.08485	4.64139	4.37851	4.73453	0.943363	1.02007	4.0211	4.23889	3.83886	1.05416	0.954678
211861_x_at	CD28	CD28	CD28 molecule	T cells	2.10209	2.21339	2.01208	2.02586	2.1034	2.16844	1.94549	0.90905	0.915274	0.950308	0.979693	0.878967	2.734	2.23964	2.38887	0.81918	0.873763	2.28906	3.9926	3.87072	1.74421	1.69096	1.91018	1.85491	1.80512	0.971065	0.945001	1.82113	1.86752	2.36086	1.02547	1.29637
211856_x_at	CD28	CD28	CD28 molecule	T cells	2.82105	2.61673	2.44663	2.70433	2.53115	2.58372	2.65232	0.934995	1.03348	0.967295	0.987387	1.0136	3.02087	2.54313	2.6236	0.841854	0.86849	2.97162	3.5561	3.87302	1.19669	1.30334	2.34951	2.26975	2.27372	0.966053	0.967741	2.32021	2.29349	2.45675	0.988483	1.05885
211796_s_at	TRBC1	TCR-ab	T cell receptor beta constant 1	T cells	10.6861	10.3685	6.30175	8.13539	8.82056	8.87578	9.10019	0.607777	0.784624	0.850705	0.856031	0.877675	10.239	7.8454	8.9509	0.766227	0.874196	11.1138	11.0222	11.4503	0.991764	1.03028	2.45057	2.70322	3.01996	1.1031	1.23235	9.39951	8.7963	9.71296	0.935826	1.03335
211687_x_at	KIR3DL1	NKB1	killer cell immunoglobulin-like receptor, three domains, long cytoplasmic tail, 1	NK	4.97971	4.5613	3.7443	3.96839	3.85881	4.08208	4.11159	0.820884	0.870012	0.845989	0.894938	0.901407	3.29765	3.39172	3.38092	1.02853	1.02525	5.76886	5.4638	5.99734	0.94712	1.03961	3.24332	3.34578	3.34863	1.03159	1.03247	3.20862	3.26208	3.62864	1.01666	1.1309
211656_x_at	HLA-DQB1	HLA-DQ	major histocompatibility complex, class II, DQ beta 1 /// similar to major histocompatibility complex, class II, DQ beta 1	Monocyte, B cell	8.48156	8.66706	8.2966	8.27754	8.46536	8.40416	8.78486	0.957256	0.955057	0.976728	0.969667	1.01359	9.15748	9.29033	9.375	1.01451	1.02375	6.56707	6.71949	7.26668	1.02321	1.10653	9.95634	9.08113	9.17484	0.912095	0.921507	10.6731	10.4556	10.8172	0.979625	1.0135
211654_x_at	HLA-DQB1	HLA-DQ	major histocompatibility complex, class II, DQ beta 1	Monocyte, B cell	8.52487	8.29499	7.96333	8.20052	8.16708	8.34815	8.34297	0.960017	0.988612	0.98458	1.00641	1.00578	9.36868	9.74147	10.3573	1.03979	1.10553	6.56588	7.05911	7.2064	1.07512	1.09755	9.9757	9.27452	9.89742	0.929711	0.992153	10.6601	10.2231	10.4726	0.959012	0.982415
211478_s_at	DPP4	CD26	dipeptidyl-peptidase 4	T cells	3.39735	3.22138	2.30951	2.49391	2.91057	2.48974	2.70436	0.716931	0.774175	0.903517	0.77288	0.839503	4.75297	2.99347	3.29318	0.629812	0.692869	5.01148	4.81138	6.06285	0.960071	1.20979	1.97319	2.21854	2.21361	1.12434	1.12184	2.11702	2.15229	2.52027	1.01666	1.19048
211269_s_at	IL2RA	CD25	interleukin 2 receptor, alpha	T cells	3.52344	3.58852	3.23389	3.46577	3.35946	3.40912	3.45308	0.901178	0.965794	0.936169	0.950009	0.962256	4.37045	3.78286	3.89188	0.865556	0.890499	3.43748	3.61945	3.75743	1.05294	1.09308	3.3252	3.22398	3.19353	0.969559	0.960402	3.9603	3.95407	4.41123	0.998428	1.11386
210982_s_at	HLA-DRA	HLA-DRA	major histocompatibility complex, class II, DR alpha	Monocyte, B cell	10.6716	10.4274	9.8906	10.4063	10.3033	10.1962	10.7374	0.948524	0.997985	0.988108	0.977832	1.02973	11.7606	12.0641	12.2104	1.02581	1.03825	6.85669	7.83604	8.65892	1.14283	1.26284	12.3164	11.7323	12.1311	0.952573	0.984955	12.4087	12.2153	12.326	0.984412	0.993334
210916_s_at	CD44	CD44	CD44 molecule (Indian blood group)	T cells	5.79457	5.93314	5.85002	5.8783	5.7356	5.61384	6.24789	0.98599	0.990757	0.966705	0.946184	1.05305	7.52171	8.27754	7.95185	1.10049	1.05719	5.44836	7.60366	7.27081	1.39559	1.33449	8.35251	8.21979	8.03045	0.98411	0.961441	6.55759	6.57313	6.42151	1.00237	0.979248
210895_s_at	CD86	CD86	CD86 molecule	T cells	5.63136	6.64198	6.51164	6.23949	6.55281	6.36609	6.73642	0.980376	0.939401	0.986575	0.958462	1.01422	8.51749	9.29422	9.43145	1.09119	1.1073	2.41745	2.93487	2.68573	1.21404	1.11098	9.49231	8.96025	9.56651	0.943949	1.00782	6.8364	6.50675	6.3067	0.95178	0.922518
210747_at	HLA-DQB1	HLA-DQ	major histocompatibility complex, class II, DQ beta 1	Monocyte, B cell	2.88209	3.00845	2.9678	2.9193	2.88789	2.96793	2.99772	0.98649	0.970367	0.959928	0.986533	0.996433	2.76328	2.85841	2.95174	1.03443	1.0682	2.68546	2.81461	2.74918	1.04809	1.02373	3.0254	2.95641	2.83302	0.977197	0.936414	3.03043	2.96459	3.30916	0.978275	1.09198
210610_at	CEACAM1	CD66	carcinoembryonic antigen-related cell adhesion molecule 1 (biliary glycoprotein)	Eosinophils	6.42856	5.39219	6.31778	6.34348	5.99461	6.01153	6.37414	1.17165	1.17642	1.11172	1.11486	1.18211	4.20592	4.09665	4.21551	0.97402	1.00228	4.1748	4.2722	4.25496	1.02333	1.0192	4.19259	4.19603	4.25952	1.00082	1.01596	4.28256	4.06111	4.1575	0.948288	0.970798
210606_x_at	KLRD1	CD94	killer cell lectin-like receptor subfamily D, member 1	NK	6.9438	6.95084	4.42483	5.65228	6.08722	6.40119	6.50708	0.636588	0.813179	0.875752	0.920923	0.936157	3.75031	3.49966	3.59895	0.933167	0.959641	10.1741	10.0281	10.4996	0.985654	1.032	3.50093	3.34152	3.52178	0.954466	1.00595	3.49321	3.39773	5.08607	0.972667	1.45599
210356_x_at	MS4A1	CD20	membrane-spanning 4-domains, subfamily A, member 1	B cells	6.52901	4.65919	5.36588	4.88993	5.19688	4.8173	5.35872	1.15168	1.04952	1.1154	1.03393	1.15014	3.52322	4.38322	3.84933	1.2441	1.09256	4.56176	5.35578	5.70638	1.17406	1.25092	4.93526	3.96962	3.43815	0.804337	0.69665	12.0135	11.8798	11.5549	0.988869	0.961823
209968_s_at	NCAM1	CD56	neural cell adhesion molecule 1	NK	4.06744	3.99277	4.13404	4.27624	4.00858	4.14519	4.24221	1.03538	1.071	1.00396	1.03818	1.06247	3.81885	3.93096	3.97193	1.02936	1.04009	3.86978	4.28714	4.52706	1.10785	1.16985	4.06447	4.19417	3.99225	1.03191	0.982232	4.01892	3.78302	4.21972	0.941304	1.04997
209835_x_at	CD44	CD44	CD44 molecule (Indian blood group)	T cells	7.41921	7.56945	7.56313	7.22789	7.31246	7.06587	7.6332	0.999166	0.954877	0.96605	0.933473	1.00842	9.03934	9.30492	9.02003	1.02938	0.997863	8.0337	8.30098	8.01167	1.03327	0.997258	9.15961	9.26746	9.10924	1.01178	0.994501	7.22408	7.41588	6.78848	1.02655	0.939701
209823_x_at	HLA-DQB1	HLA-DQ	major histocompatibility complex, class II, DQ beta 1	Monocyte, B cell	6.9692	7.34069	6.90334	6.79219	7.05694	6.8648	7.3843	0.940421	0.92528	0.961346	0.935171	1.00594	8.50214	8.55804	8.2637	1.00657	0.971954	4.72367	5.5784	6.01302	1.18095	1.27295	9.33932	8.18115	8.31602	0.875989	0.890431	9.99105	9.94056	10.4312	0.994947	1.04406
209795_at	CD69	CD69	CD69 molecule	T cells	2.7097	4.50937	2.92608	2.66261	3.75345	3.16297	3.58638	0.648888	0.590461	0.832366	0.701422	0.795316	8.72296	7.06427	6.89315	0.809847	0.79023	9.40268	10.3046	10.1367	1.09592	1.07806	2.69696	4.05588	3.83305	1.50387	1.42125	9.71619	9.50767	9.33784	0.978539	0.96106
209498_at	CEACAM1	CD66	carcinoembryonic antigen-related cell adhesion molecule 1 (biliary glycoprotein)	Eosinophils	5.43284	4.87905	6.80998	6.59024	6.18527	6.46525	6.69087	1.39576	1.35072	1.26772	1.3251	1.37135	4.16871	4.1306	4.29172	0.990859	1.02951	2.96392	3.67141	3.82653	1.2387	1.29104	3.89452	4.35881	4.55811	1.11922	1.17039	4.19668	4.28656	4.0329	1.02142	0.960973
209480_at	HLA-DQB1	HLA-DQ	major histocompatibility complex, class II, DQ beta 1	Monocyte, B cell	5.34051	4.95385	4.70518	5.24685	5.17459	5.81986	4.55622	0.949804	1.05915	1.04456	1.17482	0.919734	6.4537	6.59046	8.21521	1.02119	1.27295	4.78818	4.3608	4.35684	0.910742	0.909915	6.56453	6.07756	6.68725	0.925818	1.01869	6.85756	5.51812	6.18413	0.804678	0.901798
208983_s_at	PECAM1	CD31	platelet/endothelial cell adhesion molecule	Platelets	8.31167	7.97775	8.21198	8.74697	8.20936	7.9273	8.24317	1.02936	1.09642	1.02903	0.993677	1.03327	8.93777	9.33673	9.47478	1.04464	1.06008	6.50597	6.49435	7.48714	0.998214	1.15081	9.65709	9.06491	9.6232	0.938679	0.99649	6.52947	6.01239	5.95559	0.920809	0.91211
208982_at	PECAM1	CD31	platelet/endothelial cell adhesion molecule	Platelets	10.7307	10.8645	11.0484	10.8911	10.7849	10.9394	10.7461	1.01692	1.00245	0.992673	1.0069	0.989105	10.5855	10.396	10.7062	0.982102	1.01141	9.06664	7.86464	8.73954	0.867425	0.963923	10.7124	10.4472	10.7611	0.975245	1.00455	8.24458	7.79683	8.42961	0.945692	1.02244
208981_at	PECAM1	CD31	platelet/endothelial cell adhesion molecule	Platelets	9.16523	9.27781	9.42865	9.55123	9.43209	9.3487	9.35556	1.01626	1.02947	1.01663	1.00764	1.00838	9.35588	9.45757	9.69624	1.01087	1.03638	7.50521	6.76114	7.63065	0.900859	1.01671	9.61648	9.26052	9.71254	0.962984	1.00999	6.68745	6.59085	6.80921	0.985554	1.01821
208894_at	HLA-DRA	HLA-DRA	major histocompatibility complex, class II, DR alpha	Monocyte, B cell	10.6185	10.4074	9.77176	10.3914	10.2545	10.0728	10.7235	0.938921	0.99846	0.985301	0.967848	1.03036	11.8394	12.301	12.3797	1.03899	1.04564	6.18667	8.02981	8.87709	1.29792	1.43487	12.365	11.84	12.2316	0.957543	0.989213	12.4484	12.3378	12.3336	0.991118	0.990779
208691_at	TFRC	CD71	transferrin receptor (p90, CD71)	WBC	5.87766	7.13	6.62509	6.66336	7.07938	7.05767	7.04198	0.929185	0.934552	0.9929	0.989855	0.987654	8.8608	8.22446	8.32174	0.928184	0.939164	8.43223	8.91211	8.31696	1.05691	0.98633	8.13492	8.09655	8.26698	0.995283	1.01623	8.98585	9.19041	8.6247	1.02277	0.95981
208602_x_at	CD6	CD6	CD6 molecule	T cells	3.66924	3.62969	3.22105	3.39467	3.2169	3.20743	3.37783	0.88742	0.935253	0.886276	0.883666	0.930613	3.63171	3.09548	3.44959	0.852348	0.949852	3.24155	5.05604	4.87245	1.55976	1.50312	2.87764	3.0242	3.08928	1.05093	1.07355	2.87384	2.78223	2.97183	0.968123	1.0341
208376_at	CCR4	CCR4	chemokine (C-C motif) receptor 4	T cells	3.89368	3.52246	3.35197	3.50791	3.29051	3.30515	3.27323	0.951598	0.995868	0.93415	0.938306	0.929245	3.4604	2.90358	3.04511	0.839088	0.879987	3.34013	3.08106	3.11514	0.922438	0.932639	3.21193	2.92971	3.00528	0.912135	0.935663	3.14878	2.75094	3.02285	0.873653	0.960008
207979_s_at	CD8B	CD8	CD8b molecule	T cells	7.61968	7.33253	5.27702	5.9325	6.4611	6.93356	6.68188	0.719673	0.809067	0.881156	0.94559	0.911265	4.58916	4.30148	4.63212	0.937312	1.00936	9.39726	9.63016	10.2736	1.02478	1.09326	4.58829	4.50641	4.25724	0.982156	0.927849	4.49695	4.56926	5.97885	1.01608	1.32953
207892_at	CD40LG	CD154	CD40 ligand	T cells	5.77811	5.67853	4.84163	5.2153	5.23488	5.40593	5.37429	0.85262	0.918425	0.921873	0.951995	0.946422	5.64129	4.99222	5.22632	0.884942	0.92644	5.36288	5.33328	5.54601	0.994481	1.03415	4.7174	4.76247	4.72878	1.00955	1.00241	4.58597	4.69091	4.81904	1.02288	1.05082
207796_x_at	KLRD1	CD94	killer cell lectin-like receptor subfamily D, member 1	NK	3.99573	4.06115	3.10661	3.6965	3.89217	4.15435	3.81706	0.764958	0.910209	0.95839	1.02295	0.939896	3.32272	3.1442	3.12872	0.946271	0.941612	6.05787	6.91823	7.85569	1.14202	1.29677	3.27963	3.18826	3.08795	0.97214	0.941555	3.18539	3.20846	3.75164	1.00725	1.17777
207795_s_at	KLRD1	CD94	killer cell lectin-like receptor subfamily D, member 1	NK	5.71204	5.50368	3.36165	4.37935	4.74302	5.05727	5.15761	0.610801	0.795713	0.861791	0.918888	0.93712	2.99751	2.84526	2.92283	0.949206	0.975085	9.05308	8.80266	9.32912	0.972338	1.03049	3.02913	3.01469	2.97085	0.995232	0.980761	2.83003	2.76999	4.24958	0.978783	1.5016
207681_at	CXCR3	CD183	chemokine (C-X-C motif) receptor 3	T cells	6.75551	6.2764	5.07839	5.46224	5.65155	5.91032	6.08355	0.809125	0.870283	0.900444	0.941674	0.969274	5.73499	5.08731	5.56444	0.887065	0.97026	6.72745	7.96027	7.80301	1.18325	1.15988	4.65603	4.63857	4.46056	0.99625	0.958018	5.44437	5.48592	5.31024	1.00763	0.975364
207332_s_at	TFRC	CD71	transferrin receptor (p90, CD71)	WBC	5.4835	6.09476	5.78131	6.13459	6.26447	6.03299	6.28642	0.94857	1.00654	1.02784	0.989865	1.03145	7.79744	7.86528	8.08198	1.0087	1.03649	7.73294	8.58873	8.07169	1.11067	1.04381	7.7392	7.65429	7.95529	0.989029	1.02792	8.37387	8.75962	8.36174	1.04607	0.998551
207238_s_at	PTPRC	CD45	protein tyrosine phosphatase, receptor type, C	T cells	6.14574	7.03562	7.28806	8.01319	7.3916	7.18285	7.70958	1.03588	1.13895	1.0506	1.02093	1.09579	9.41091	9.98181	9.84911	1.06066	1.04656	9.97575	9.90618	10.2504	0.993027	1.02753	10.0145	9.72053	9.98181	0.970643	0.996733	9.62005	9.56883	9.27127	0.994676	0.963744
207176_s_at	CD80	CD80	CD80 molecule	Monocyte, B cell	3.64592	3.40569	3.51905	3.72713	3.36705	3.58645	3.60719	1.03329	1.09439	0.988654	1.05308	1.05917	3.15492	3.6696	3.57351	1.16313	1.13268	3.26739	3.57876	3.45107	1.0953	1.05621	3.81195	3.76672	3.65585	0.988135	0.959051	3.82738	4.23963	3.99784	1.10771	1.04454
207167_at	IGSF2	CD101	immunoglobulin superfamily, member 2	T cells	6.06862	6.15158	6.31907	6.03121	6.14818	6.18303	6.25872	1.02723	0.980432	0.999447	1.00511	1.01742	5.53865	6.38093	7.26695	1.15207	1.31204	4.77843	4.1805	4.58996	0.874869	0.960559	6.48152	6.08874	7.11035	0.9394	1.09702	3.85706	3.83163	3.95954	0.993408	1.02657
206991_s_at	CCR5	CCR5	chemokine (C-C motif) receptor 5	T cells	6.33432	5.95362	4.62016	5.24733	5.77389	6.14443	6.08529	0.776025	0.881368	0.969811	1.03205	1.02211	5.93985	5.76261	6.20686	0.970161	1.04495	7.84791	6.91873	8.4964	0.881601	1.08263	5.31781	5.32305	5.97224	1.00098	1.12306	3.70035	4.02216	4.51229	1.08697	1.21942
206804_at	CD3G	CD3	CD3g molecule, gamma (CD3-TCR complex)	T cells	7.39691	7.10398	3.95612	5.08507	5.7475	5.54717	6.06558	0.556888	0.715806	0.809054	0.780854	0.853829	7.47232	5.15419	5.83051	0.68977	0.78028	8.87705	8.59251	9.04718	0.967947	1.01917	3.75804	3.71736	3.78153	0.989176	1.00625	4.23496	3.65871	5.09942	0.863929	1.20412
206576_s_at	CEACAM1	CD66	carcinoembryonic antigen-related cell adhesion molecule 1 (biliary glycoprotein)	Eosinophils	5.91232	4.37661	5.58771	5.7088	5.32091	5.35704	5.69782	1.27672	1.30439	1.21576	1.22402	1.30188	3.22718	3.39767	3.62953	1.05283	1.12467	3.13785	3.43225	3.66059	1.09382	1.16659	3.75809	3.92215	3.89988	1.04365	1.03773	3.65657	3.56411	3.53494	0.974713	0.966736
206545_at	CD28	CD28	CD28 molecule	T cells	3.40444	3.86788	2.31538	2.79118	3.24948	2.80825	3.08896	0.598616	0.721629	0.840118	0.726042	0.798617	6.08453	3.91874	4.7143	0.644051	0.774801	6.49205	6.91153	7.11039	1.06461	1.09525	2.20812	2.19853	2.27794	0.995656	1.03162	2.12666	2.12353	2.81231	0.998527	1.3224
206494_s_at	ITGA2B	CD41a	integrin, alpha 2b (platelet glycoprotein IIb of IIb/IIIa complex, antigen CD41)	Platelets	6.62099	6.74851	8.65045	7.92912	8.22006	6.87907	6.8043	1.28183	1.17494	1.21806	1.01935	1.00827	2.43943	2.95827	2.82774	1.21269	1.15918	2.53395	2.42114	2.53434	0.95548	1.00015	2.12136	2.46375	2.46755	1.1614	1.16319	2.26413	2.33319	2.48668	1.0305	1.09829
206493_at	ITGA2B	CD41a	integrin, alpha 2b (platelet glycoprotein IIb of IIb/IIIa complex, antigen CD41)	Platelets	7.75644	8.07575	9.71176	8.8773	9.13766	8.03644	8.07759	1.20258	1.09925	1.13149	0.995133	1.00023	4.09484	4.48466	4.44735	1.0952	1.08609	4.07232	3.75765	3.48891	0.92273	0.856737	3.77534	3.79048	3.87709	1.00401	1.02695	3.4839	3.82431	3.3344	1.09771	0.95709
206485_at	CD5	CD5	CD5 molecule	T cells	5.50586	5.38595	4.52952	4.67223	4.8299	4.87699	4.99859	0.840988	0.867486	0.89676	0.905503	0.92808	5.23948	4.69221	5.1149	0.895547	0.976222	5.43634	6.53401	6.35106	1.20191	1.16826	4.62281	4.53277	4.48364	0.980522	0.969893	4.50132	4.4816	4.43871	0.995621	0.986092
206398_s_at	CD19	CD19	CD19 molecule	B cells	6.85651	5.82038	6.20116	5.38404	5.94688	6.19676	5.73369	1.06542	0.925032	1.02173	1.06467	0.985106	3.73513	3.9184	4.03805	1.04907	1.0811	3.69471	3.71989	4.51302	1.00681	1.22148	4.19398	3.91792	4.04523	0.934178	0.964534	10.6707	10.2584	10.6353	0.961355	0.996682
206341_at	IL2RA	CD25	interleukin 2 receptor, alpha	T cells	3.20566	3.25811	3.17344	3.2439	3.1105	2.97976	3.11557	0.974011	0.995637	0.954693	0.914567	0.956251	3.43559	3.0769	3.01228	0.895597	0.876787	2.80227	3.03563	3.21511	1.08327	1.14732	2.39783	2.64545	2.70894	1.10327	1.12975	3.17065	3.19798	3.01794	1.00862	0.951836
206181_at	SLAMF1	CD150	signaling lymphocytic activation molecule family member 1	T, B cells	5.11312	4.77269	3.58166	4.02296	4.229	4.49061	4.5149	0.75045	0.842912	0.886083	0.940897	0.945987	5.62189	4.36521	4.90345	0.776467	0.872207	6.70119	6.97023	7.26118	1.04015	1.08357	3.21975	3.41691	3.2382	1.06123	1.00573	6.4511	6.75407	6.68447	1.04696	1.03617
206150_at	CD27	CD27	CD27 molecule	T cells	9.09256	8.17474	5.28529	6.15191	6.73233	6.89358	6.73911	0.646539	0.752551	0.823553	0.843278	0.824383	7.86819	5.68751	6.51287	0.722848	0.827746	8.64221	8.4626	9.4857	0.979217	1.0976	4.34213	4.47284	4.30346	1.0301	0.991093	7.95161	7.50114	7.39386	0.943349	0.929858
206120_at	CD33	CD33	CD33 molecule	Monocyte	7.18649	7.18739	7.75807	7.66112	7.50969	7.57146	7.63801	1.0794	1.06591	1.04484	1.05344	1.0627	8.00194	8.9909	9.17938	1.12359	1.14714	3.52677	3.92282	3.86747	1.1123	1.09661	9.08214	8.80153	9.2906	0.969104	1.02295	3.70332	3.96802	3.45016	1.07148	0.931639
206049_at	CD62	CD62	CD62, SELP	T cells	6.49636	6.22175	7.69028	7.41409	7.31678	6.70555	6.5145	1.23603	1.19164	1.176	1.07776	1.04705	4.63047	4.82049	4.4208	1.04104	0.95472	4.57302	4.45263	4.4265	0.973673	0.967959	4.47383	4.52629	4.36684	1.01173	0.976084	4.59014	4.56696	4.59432	0.994949	1.00091
205885_s_at	ITGA4	CD49d	integrin, alpha 4 (antigen CD49D, alpha 4 subunit of VLA-4 receptor)	T cells	2.41224	3.32045	2.9009	3.20683	3.64667	2.79757	3.58026	0.873646	0.965783	1.09825	0.842529	1.07825	6.30741	7.37709	7.49724	1.16959	1.18864	5.8425	6.36131	6.86101	1.0888	1.17433	7.21082	6.296	7.37751	0.873133	1.02312	6.34621	5.76588	5.17876	0.908555	0.816039
205884_at	ITGA4	CD49d	integrin, alpha 4 (antigen CD49D, alpha 4 subunit of VLA-4 receptor)	T cells	2.03192	2.7167	2.76124	3.04959	3.21633	2.57313	3.28666	1.01639	1.12253	1.18391	0.947151	1.2098	6.14742	7.36589	7.60482	1.19821	1.23708	5.79616	6.5939	7.15777	1.13763	1.23492	7.3327	6.40346	7.48947	0.873275	1.02138	6.61718	6.15787	5.64496	0.930589	0.853077
205831_at	CD2	CD2	CD2 molecule	T cells	8.87508	8.64781	4.55747	6.25029	7.22217	7.60908	7.42122	0.527009	0.72276	0.835145	0.879886	0.858162	8.45366	6.6141	7.29113	0.782395	0.862482	10.5799	9.51595	10.4987	0.899436	0.99232	4.00215	3.55348	3.58948	0.887894	0.89689	2.48113	2.97607	5.68704	1.19948	2.29212
205798_at	IL7R	CD127	interleukin 7 receptor	T cells	10.355	9.65074	5.17139	6.8305	7.87065	7.88936	7.62036	0.535855	0.707769	0.81555	0.817488	0.789615	9.75599	6.81914	7.80851	0.698969	0.800381	9.95436	9.90307	10.6409	0.994847	1.06897	4.05282	3.60375	3.92288	0.889196	0.967938	3.739	4.03869	5.82032	1.08015	1.55665
205758_at	CD8A	CD8	CD8a molecule	T cells	8.55249	8.31363	4.80703	6.35845	7.21337	7.72049	7.62607	0.57821	0.764822	0.867655	0.928654	0.917297	4.64633	4.08651	4.45775	0.879514	0.959413	11.516	11.2686	11.5966	0.978523	1.007	3.33352	3.23603	3.43081	0.970755	1.02919	3.389	3.61196	7.16766	1.06579	2.11498
205692_s_at	CD38	CD38	CD38 molecule	T cells	4.67389	4.43859	4.7066	4.61577	4.70304	4.51538	4.73584	1.06038	1.03992	1.05958	1.0173	1.06697	4.38081	5.23896	5.80967	1.19589	1.32616	5.86011	6.03604	6.79208	1.03002	1.15904	5.32085	5.03495	5.94948	0.946269	1.11814	7.1009	6.1972	6.22261	0.872735	0.876313
205686_s_at	CD86	CD86	CD86 molecule	T cells	5.50502	6.11276	6.25652	5.73599	6.12692	6.09789	6.15041	1.02352	0.938363	1.00232	0.997567	1.00616	7.47972	7.87429	8.12032	1.05275	1.08565	3.13192	3.732	3.57742	1.1916	1.14224	8.06524	7.50079	8.23806	0.930014	1.02143	5.07861	5.28551	5.20557	1.04074	1.025
205685_at	CD86	CD86	CD86 molecule	T cells	6.34465	6.81151	6.82128	6.68389	6.69517	6.876	6.81264	1.00143	0.981263	0.982919	1.00947	1.00017	7.53621	7.85755	8.36311	1.04264	1.10972	4.047	4.50828	4.3776	1.11398	1.08169	8.07915	7.67373	8.49614	0.949819	1.05161	6.00972	6.07603	5.84694	1.01103	0.972913
205544_s_at	CR2	CD21	complement component (3d/Epstein Barr virus) receptor 2	B cells	2.46169	2.27808	2.47118	2.40183	2.64011	2.56907	2.45828	1.08476	1.05432	1.15892	1.12773	1.0791	2.20726	2.08767	2.14674	0.945822	0.972582	3.0188	2.33117	2.81958	0.772218	0.934006	2.09571	2.1358	2.05342	1.01913	0.979822	7.56557	7.20327	7.6735	0.952113	1.01427
205456_at	CD3E	CD3	CD3e molecule, epsilon (CD3-TCR complex)	T cells	6.6837	6.51532	4.48434	5.18163	5.67831	6.12371	5.83954	0.688276	0.795299	0.871531	0.939895	0.896278	5.67262	5.8281	6.40745	1.02741	1.12954	7.37725	8.95351	9.63306	1.21366	1.30578	4.59033	4.49181	4.67917	0.978539	1.01935	4.21666	4.44201	5.33468	1.05344	1.26514
205153_s_at	CD40	CD40	CD40 molecule, TNF receptor superfamily member 5	B Cell	4.70056	4.80893	5.32268	4.77149	4.74867	4.78692	4.91075	1.10683	0.992215	0.987469	0.995422	1.02117	5.24996	5.52431	5.97505	1.05226	1.13811	3.90589	3.62054	3.60675	0.926946	0.923414	5.8236	5.33503	5.98501	0.916106	1.02772	8.45684	8.36373	7.9608	0.98899	0.941345
204924_at	TLR2	CD282	toll-like receptor 2	Monocyte	10.081	9.67538	10.5253	10.7676	10.11	10.3298	10.444	1.08785	1.11289	1.04492	1.06764	1.07944	10.1357	10.5173	10.3934	1.03765	1.02543	4.47408	5.16328	4.63939	1.15404	1.03695	10.3972	10.6201	10.6692	1.02143	1.02616	4.93868	5.32057	4.91993	1.07733	0.996204
204781_s_at	FAS	CD95	Fas (TNF receptor superfamily, member 6)	T cells	4.83945	5.72606	5.87566	6.36954	6.15146	5.99756	6.3928	1.02613	1.11238	1.07429	1.04741	1.11644	7.51444	7.80777	7.7282	1.03904	1.02845	7.61421	8.1396	8.08553	1.069	1.0619	7.3133	7.6112	7.66594	1.04073	1.04822	5.07126	6.3352	5.88781	1.24924	1.16102
204780_s_at	FAS	CD95	Fas (TNF receptor superfamily, member 6)	T cells	4.17953	4.74265	5.68056	6.08599	5.62867	5.4198	6.02021	1.19776	1.28325	1.18682	1.14278	1.26938	6.86064	7.88435	7.56061	1.14922	1.10203	6.84374	7.76134	7.81849	1.13408	1.14243	7.4867	7.67692	7.71327	1.02541	1.03026	4.40475	5.72034	5.40368	1.29868	1.22679
204661_at	CD52	CD52	CD52 molecule	Neutrophils	10.3964	10.678	9.33029	9.03555	9.62955	9.25128	9.73666	0.873785	0.846183	0.901811	0.866386	0.911842	10.9316	10.4827	10.3907	0.95894	0.950527	9.6918	11.0301	11.4259	1.13809	1.17893	11.0563	9.97709	10.0279	0.90239	0.906985	11.7481	11.6796	11.8306	0.994166	1.00702
204563_at	SELL	CD62L	selectin L	T cells	11.7878	11.2078	11.8341	11.9277	11.4473	11.4784	11.7926	1.05588	1.06423	1.02137	1.02414	1.05218	10.4841	11.0421	10.9386	1.05323	1.04336	10.7942	9.84413	11.3325	0.911984	1.04987	11.424	11.2334	11.2909	0.983317	0.98835	11.1789	10.93	11.41	0.97773	1.02067
204490_s_at	CD44	CD44	CD44 molecule (Indian blood group)	T cells	6.84198	6.9805	7.01265	6.77295	6.73313	6.54891	7.06693	1.00461	0.970267	0.964563	0.938173	1.01238	8.49559	8.7254	8.44841	1.02705	0.994446	7.43513	7.81513	7.53001	1.05111	1.01276	8.66069	8.81995	8.47327	1.01839	0.97836	6.75393	6.9665	6.45142	1.03147	0.955209
204489_s_at	CD44	CD44	CD44 molecule (Indian blood group)	T cells	8.43325	8.57061	8.60546	8.25642	8.49047	8.50825	8.69874	1.00407	0.96334	0.99065	0.992724	1.01495	9.19092	9.92085	9.66584	1.07942	1.05167	8.03254	9.22723	9.09521	1.14873	1.1323	9.52185	9.94152	9.6449	1.04407	1.01292	7.93077	8.46334	7.80035	1.06715	0.983555
203717_at	DPP4	CD26	dipeptidyl-peptidase 4	T cells	4.0989	4.22312	2.43704	2.96532	3.45828	3.49546	3.2057	0.577072	0.702164	0.818893	0.827697	0.759083	5.4045	3.41208	4.08844	0.631341	0.756487	5.80008	4.92937	5.78728	0.84988	0.997793	2.25821	2.44627	2.46179	1.08328	1.09015	2.24432	2.37384	3.00579	1.05771	1.33929
203716_s_at	DPP4	CD26	dipeptidyl-peptidase 4	T cells	3.49105	3.81088	3.03896	3.20055	3.35042	3.27462	3.24694	0.797443	0.839846	0.879172	0.859282	0.852016	4.79764	3.39387	3.9071	0.707405	0.814379	4.98168	4.94889	5.83881	0.993419	1.17206	2.69804	2.68027	2.64859	0.993414	0.981673	2.4599	2.80932	2.89364	1.14205	1.17632
203547_at	CD4	CD4	CD4 molecule	T cells	7.94372	7.46797	7.07626	7.16605	6.96789	7.21931	7.1036	0.947548	0.959572	0.933037	0.966703	0.95121	7.4262	8.80001	9.05651	1.185	1.21954	4.57026	4.60615	4.91644	1.00785	1.07575	8.72016	8.75058	8.43547	1.00349	0.967353	4.51196	4.59359	4.42789	1.01809	0.981365
203290_at	HLA-DQA1	HLA-DQ	major histocompatibility complex, class II, DQ alpha 1	Monocyte, B cell	5.64434	5.46715	5.08459	4.43248	4.7445	4.64786	5.46512	0.930025	0.810749	0.86782	0.850144	0.999629	6.14402	6.49086	4.82083	1.05645	0.784638	4.38068	3.99223	4.67061	0.911326	1.06618	4.79822	5.70964	5.33191	1.18995	1.11123	5.48637	8.01273	9.23463	1.46048	1.68319
202638_s_at	ICAM1	CD54	intercellular adhesion molecule 1	Monocyte, T, B cells	6.24934	6.04551	6.89971	6.25235	6.01974	6.17603	6.48679	1.1413	1.03421	0.995738	1.02159	1.07299	5.58557	6.61013	6.41243	1.18343	1.14803	3.59356	5.22256	4.40473	1.45331	1.22573	6.5331	7.6751	6.65546	1.1748	1.01873	3.18323	3.78952	2.99913	1.19046	0.942166
202637_s_at	ICAM1	CD54	intercellular adhesion molecule 1	Monocyte, T, B cells	5.62088	5.77967	6.30493	6.19955	5.81559	5.77738	6.19585	1.09088	1.07265	1.00622	0.999604	1.07201	6.80777	7.73875	7.60814	1.13675	1.11757	4.72685	6.48976	5.6329	1.37296	1.19168	7.71167	8.66753	7.76974	1.12395	1.00753	4.39951	5.05434	5.06173	1.14884	1.15052
201743_at	CD14	CD14	CD14 molecule	Monocytes	10.7487	10.4889	11.1056	10.7208	10.4913	10.6465	10.5545	1.05879	1.02211	1.00022	1.01502	1.00626	10.5707	11.1954	11.6451	1.0591	1.10164	2.68144	3.063	3.39665	1.1423	1.26672	11.6698	11.1545	11.9312	0.955846	1.0224	2.50547	3.1988	5.20427	1.27673	2.07716
201137_s_at	HLA-DPB1	HLA-DP	major histocompatibility complex, class II, DP beta 1	Monocyte, B cell	10.0277	10.5433	9.70828	9.88468	10.1729	10.2205	10.5936	0.920802	0.937533	0.964873	0.969389	1.00477	10.9369	11.153	11.5276	1.01976	1.05401	10.0223	9.3993	9.74754	0.93784	0.972587	11.1342	10.9304	11.1759	0.981691	1.00374	11.6605	11.818	11.8078	1.01351	1.01263
1569830_at	PTPRC	CD45	protein tyrosine phosphatase, receptor type, C	T cells	3.43337	3.45093	3.89593	4.30016	3.82893	3.82841	3.91356	1.12895	1.24609	1.10954	1.10939	1.13406	3.98465	4.99711	4.96018	1.25409	1.24482	4.04309	4.26398	4.77163	1.05464	1.18019	3.96611	4.84098	4.94199	1.22059	1.24606	3.08389	3.29481	3.61968	1.06839	1.17374
1566448_at	CD6	CD6	CD6 molecule	T cells	7.13375	5.83432	3.70563	4.08359	4.48847	4.65284	4.48998	0.635143	0.699925	0.769321	0.797495	0.769579	5.56936	4.35612	4.28294	0.782157	0.769017	5.46756	7.36135	6.26068	1.34637	1.14506	3.53105	3.31509	3.21619	0.93884	0.910832	3.83132	4.05095	4.27328	1.05732	1.11535
1566447_at	CD6	CD6	CD6 molecule	T cells	1.86745	2.07983	2.12399	2.12374	2.2002	2.25619	2.10621	1.02123	1.02111	1.05787	1.08479	1.01268	1.93769	1.92139	1.8792	0.991588	0.969817	1.99564	1.96329	1.77411	0.983789	0.888993	2.0047	1.96361	2.0736	0.979504	1.03437	1.99367	1.95171	2.01788	0.978955	1.01214
1566099_at	CD6	CD6	CD6 molecule	T cells	3.38619	3.25657	3.27288	3.35783	3.37641	3.40763	3.31563	1.00501	1.03109	1.0368	1.04638	1.01814	3.11108	3.18537	3.24851	1.02388	1.04418	3.04936	3.23227	3.21915	1.05998	1.05568	3.17906	3.33368	3.30431	1.04864	1.0394	3.22818	3.1644	3.6038	0.980241	1.11636
1565868_at	CD44	CD44	CD44 molecule (Indian blood group)	T cells	5.68992	5.55477	5.51222	4.88634	4.90035	5.22879	5.1996	0.992341	0.879667	0.882188	0.941315	0.93606	5.86595	4.61125	4.12858	0.786105	0.703821	4.07072	4.50047	3.76484	1.10557	0.924859	4.9672	4.62887	4.45469	0.931888	0.896823	4.25188	4.42503	3.88289	1.04072	0.913217
1559921_at	PECAM1	CD31	platelet/endothelial cell adhesion molecule	Platelets	3.978	3.9926	4.24247	4.32767	4.16607	4.30316	4.15516	1.06258	1.08392	1.04345	1.07778	1.04072	4.00159	4.86939	4.97985	1.21686	1.24447	3.79529	4.10656	4.05412	1.08201	1.0682	5.07085	4.86784	4.89533	0.959964	0.965386	4.33538	4.21818	4.09104	0.972967	0.943639
1557905_s_at	CD44	CD44	CD44 molecule (Indian blood group)	T cells	7.10963	7.13404	7.05838	7.13085	6.85778	6.51256	7.27134	0.989395	0.999552	0.961276	0.912885	1.01925	8.17255	9.12945	8.92379	1.11709	1.09192	6.72176	8.31015	7.98309	1.23631	1.18765	9.20354	9.14065	8.99393	0.993166	0.977224	7.28148	7.2681	6.7798	0.998163	0.931103
1555689_at	CD80	CD80	CD80 molecule	Monocyte, B cell	1.83086	1.81468	1.84003	1.7751	1.87721	1.81558	1.91596	1.01397	0.978191	1.03446	1.00049	1.05581	1.8899	1.78202	1.68868	0.942915	0.893529	1.77604	1.65737	1.63856	0.933181	0.922593	1.64161	1.69671	1.76601	1.03356	1.07578	1.92105	2.14814	2.02166	1.11821	1.05237
1555626_a_at	SLAMF1	CD150	signaling lymphocytic activation molecule family member 1	T, B cells	2.31039	2.38593	2.3303	2.40303	2.3983	2.39208	2.43585	0.976685	1.00717	1.00518	1.00258	1.02092	2.85858	2.62281	2.6493	0.917523	0.926788	2.43984	3.92095	4.17633	1.60705	1.71172	2.4391	2.46578	2.27031	1.01094	0.930799	4.0596	3.88917	3.17136	0.958016	0.781199
1554519_at	CD80	CD80	CD80 molecule	Monocyte, B cell	2.4465	2.2877	2.3701	2.39681	2.37044	2.65604	2.42199	1.03602	1.0477	1.03617	1.16101	1.0587	2.51535	2.35532	2.51122	0.93638	0.998359	2.64722	2.32807	2.22002	0.879441	0.838626	2.40497	2.42589	2.55997	1.0087	1.06445	2.81844	3.09731	2.72447	1.09894	0.96666
1553562_at	CD8B	CD8	CD8b molecule /// CD8b molecule pseudogene	T cells	2.71587	2.69868	2.90105	3.09049	2.87098	3.00145	2.85781	1.07499	1.14519	1.06385	1.11219	1.05896	2.55158	2.75883	2.79422	1.08122	1.09509	3.16747	3.15585	3.21818	0.996332	1.01601	2.71449	2.8527	2.77576	1.05092	1.02257	2.73281	2.83095	3.08504	1.03591	1.12889
1552798_a_at	TLR4	CD284	toll-like receptor 4	Monocyte	5.19889	5.02623	5.79256	6.31287	5.72229	5.871	5.87694	1.15247	1.25598	1.13849	1.16807	1.16925	5.65766	6.42436	6.61041	1.13552	1.1684	2.86255	3.12702	3.01524	1.09239	1.05334	6.78347	6.10479	6.91952	0.899951	1.02006	3.09383	3.29581	3.6731	1.06528	1.18723
1552480_s_at	PTPRC	CD45	protein tyrosine phosphatase, receptor type, C	T cells	1.8773	1.98267	2.49008	2.38585	2.33932	2.16178	2.29341	1.25592	1.20335	1.17989	1.09034	1.15673	2.31785	1.96157	1.92066	0.84629	0.828638	1.64543	1.63087	1.7006	0.991151	1.03353	1.57562	1.98089	1.98505	1.25721	1.25986	1.46986	1.78186	1.6275	1.21226	1.10725
